# Supplementary material for: Electrochemical Detection and Analysis of Various Current Responses of a Single Ag Nanoparticle Collision in an Alkaline Electrolyte Solution
Source: Int J Mol Sci. 2022 Jul 5;23(13):7472. doi: 10.3390/ijms23137472 (PMC9267213; doi:10.3390/ijms23137472)
Supplement: Supplementary file 1 [file ijms-23-07472-s001.zip]

Archive with 1 entries (1 files):
- ijms-1741050-supplementary.pdf
